# Supplementary material for: What happened during COVID-19 in African ICUs? An observational study of pulmonary co-infections, superinfections, and mortality in Morocco
Source: PLoS One. 2022 Dec 1;17(12):e0278175. doi: 10.1371/journal.pone.0278175 (PMC9714850; doi:10.1371/journal.pone.0278175)
Supplement: S1 Data — (XLSX) [file pone.0278175.s001.xlsx]

## Sheet: Feuil1
Mal/female	age	SOFA	APACHE2	exclusion	Length.stay	Survival	Admission.cause	PCR.SARSCoV	CT.SCAN	pourcentage.CTScan	Ctscan.description	CONDENSATIONS	Diabetes	Hypertesion	COPD	ASTHMA	CARDIOPATHY	TOBACCO	CKidneyD	OBESITY	IMMUNODEPRESSION	Stroke	Miscell	CHARLSON.index	DELAY.ypmtoms.ICUadmission	Previous.admission	DURATION	ATB	ATB.MOLECULE	ATB.DURATION	ANTIVIRAL	ANTIVIRAL.MOLECULE	DUREE.ANTIV	Resp.rate	SPO2	Resp.distress.signs	HR	SABP	DABP	MABP	Alt.Consciousness	GCS	LEUKOCYTES	LYMPHO	MONO	EOSINO	PLATELETS	CRP	PCT
2	42	7	15	0	10	2	5	1	1	50	1	2	2	2	2	2	2	2	2	2	2	2	opérée pour glioblastome	0	10	1	15	1	amoxicilline acide clavulanique	10	2			40	89	2	120	110	55	62	1	8	12580	780	258	10	253000	120	1.2
1	59	8	16	0	6	2	1	1	1	50	1	2	2	2	2	2	1	2	2	2	2	2	ras	1	7	1	2	2			1	azithromycine	2	30	89	2	80	110	70	69	2	15	28090	120	210	10	194000	160	3.6
1	70	9	20	0	9	2	1	1	1	75	1	2	1	1	2	2	2	2	2	2	2	2	ras	2	4	1	2	1	ceftriaxone	2	1	azithromycine+plaquenil	2	40	75	1	110	150	80	90	2	15	8500	500	290	0	403000	120	0.7
1	64	7	15	0	8	1	1	1	1	75	1	2	2	2	2	2	2	1	2	2	2	2	ras	0	15	2		2			1	azithromycine	4	40	80	2	70	140	70	80	2	15	11140	620	340	0	250	417
1	80	7	15	0	4	1	1	1	1	50	2	2	1	2	2	2	1	2	2	2	2	2	ras	2	10	1	6	1	ceftriaxone	6	1	azithromycine	6	30	85	2	85	110	66	67	2	15	10850	660	240	0	85000	45	0.1
1	63	8	19	0	3	2	1	1	1	75	2	2	2	2	2	2	2	1	2	1	2	2	alcolisme	0	5	2		2			2			35	80	2	108	110	60	65	2	15	7910	1210	460	0	162000	264	1.5
1	72	8	22	0	17	2	1	1	1	70	2	2	2	1	2	2	2	2	2	2	2	2	zona traitée	0	20	1	10	1	ceftriaxone	10	1	azithromycine	10	37	80	2	70	150	70	79	2	15	16510	820	280	0	463000	6	0.1
1	60	7	16	0	12	1	1	1	1	75	1	2	2	2	1	2	2	2	2	1	2	2	ras	1	10	1	7	1	ceftriaxone	4	1	azithromycine+plaquenil	7	36	80	2	75	130	60	71	2	15	7090	910	630	9	438000	48	0.1
1	75	7	16	0	3	2	1	1	1	75	1	2	1	1	2	2	2	2	2	2	2	2	ras	1	10	2		2			2			40	60	1	100	160	10	95	2	15	6630	680	140	40	101000	425
2	58	8	19	0	12	1	1	1	1	75	1	2	2	2	2	2	2	2	2	2	2	2	ras	0	6	2		2			2			35	85	2	92	120	60	70	2	15	10750	1420	280	0	313000	267
1	65	7	15	0	11	1	1	1	1	25	3	1	2	2	2	2	1	2	2	2	2	2	ras	1	10	1	3	1	ceftriaxone	3	1	azithromycine	3	35	88	2	89	120	70	75	2	15	12500	1090	610	0	315000	134	0.3
1	52	9	22	0	37	2	1	1	1	75	3	1	2	2	2	2	2	2	2	2	2	2	goutte	0	10	2		2			2			37	80	2	90	110	70	81	2	15	13290	540	1000	10	451000	428	2.8
1	70	9	22	0	11	2	1	1	1	75	2	2	2	1	2	2	2	2	2	2	2	2	ras	0	8	1	5	1	ceftriaxone	3	1	azithromycine	3	30	79	1	88	160	75	91	2	15	12970	1220	550	10	130000	204	0
1	86	9	19	0	10	1	5	1	1	50	2	2	1	1	2	2	2	2	2	2	2	2	ras	0	2	2		2			2			30	90	2	85	180	90	95	1	11	10630	640	440	0	220000	195	1.5
1	65	9	20	0	10	2	1	1	1	75	2	2	1	1	1	2	2	2	2	2	2	2	ras	1	7	2		2			2			45	70	1	120	160	80	82	2	15	26650	2930	1450	10	172000	246
1	67	8	19	0	3	2	4	1	1	50	1	2	2	2	2	2	2	2	2	1	2	2	ras	0	6	2		2			2			38	70	1	100	110	50	63	1	13	1860	470	350	100	304000	683
1	65	7	15	0	4	1	1	1	1	75	1	2	1	1	2	2	2	2	1	2	2	1	ras	3	5	2		2			2			40	70	1	80	150	80	80	2	15	5700	700	420	0	124000	90
1	66	7	15	0	14	1	1	1	1	75	2	2	2	2	2	2	2	1	2	2	2	2	ras	0	10	1	4	1	amoxicilline acide clavulanique	4	1	azithromycine +plaquenil	4	45	75	1	70	120	72	81	2	15	7760	1490	580	30	260000	80	0.2
1	70	7	16	0	6	1	1	1	1	45	2	2	2	2	2	2	2	2	2	2	2	2	ras	0	7	1	5	1	ceftriaxone+ciprofloxacine	5	1	azithromycine+plaquenil	5	28	89	2	80	120	70	72	2	15	8210	470	920	3	315000	13	0.1
1	65	9	23	0	20	2	1	1	1	75	2	2	1	2	2	2	2	1	2	2	2	2	appendicectomie	0	5	2		2			2			45	70	1	85	120	80	81	2	15	11190	850	660	10	150000	210
1	70	9	19	0	10	2	1	1	1	75	2	2	2	2	2	2	2	2	2	1	2	2	ras	0	10	1	1	1	cirofloxacine	1	1	azithromycine	1	40	72	1	80	120	70	73	2	15	14180	690	600	20	353000	358	6
1	66	10	22	0	6	2	1	1	1	75	1	2	2	2	2	2	2	1	2	2	2	2	ras	0	18	1	10	1	ceftriaxone	10	1	azithromycine+plaquenil	7	36	85	2	98	120	55	69	2	15	23480	1010	940	0	214000	242	1.1
1	69	9	19	0	3	2	2	1	1	75	3	1	2	1	2	2	2	2	2	2	2	2	ras	0	7	2		2			2			45	60	1	120	80	40	50	1	9	26000	10000	6000	0	45000	350
1	70	8	16	0	5	2	1	1	1	75	2	2	2	1	2	2	2	2	2	1	2	2	ras	0	8	2		2			2			35	80	2	85	130	70	81	2	15	12058	890	580	10	158000	83
1	55	7	15	0	4	1	1	1	1	75	1	2	2	2	2	2	2	1	2	2	2	2	ras	0	8	2		2			2			30	85	2	80	110	60	70	2	15	8000	147	490	0	223000	209
2	70	8	19	0	6	2	1	1	1	75	1	2	1	2	2	2	2	2	2	2	1	2	aplasie medullaire	2	7	1	2	1	ceftriaxone	2	1	azithromycine	2	39	80	1	108	90	50	60	2	15	17080	440	370	10	470000	44	0.2
1	74	9	20	0	11	2	1	1	1	75	3	1	2	2	1	2	2	1	2	2	2	2	ras	1	7	2		2			2			40	70	1	85	120	70	83	2	15	11620	710	330	40	165000	358
2	69	9	22	0	26	2	1	1	1	75	1	2	1	1	2	2	1	2	2	2	2	2	ras	2	5	2		2			2			40	82	1	116	150	80	80	2	15	6450	850	170	10	116000	229
1	60	7	18	0	8	1	1	1	1	50	1	2	2	2	2	2	2	2	2	1	2	2	suivie pour psychose	0	15	2		2			2			35	80	2	90	120	70	75	2	15	9980	710	390	0	494000	126
1	63	9	19	0	14	2	1	1	1	50	1	2	2	1	2	2	2	2	2	2	2	2	ras	0	10	1	7	1	ceftriaxone	4	1	azithromycine	4	32	82	1	80	150	80	80	2	15	10240	680	390	0	191000	234	1
2	72	9	20	0	10	2	1	1	1	75	1	2	2	1	2	2	2	2	2	1	2	2	sarcoidose	0	10	2		2			1	azithromycine	4	44	75	2	90	140	70	83	2	15	9350	1190	660	10	227000	88
1	65	7	15	0	4	1	1	1	1	75	1	2	1	2	2	2	1	2	2	2	2	2	ras	1	7	1	2			2	1	azithromycine	2	35	80	1	90	130	80	70	2	15	16870	890	890	0	447000	62
1	63	9	20	0	15	2	1	1	1	75	1	2	2	2	1	2	2	2	2	1	2	2	ras	1	7	1	5	1	ceftriaxone	5	1	azithromycine	5	40	70	1	98	120	72	83	2	15	17000	370	440	30	415000	601
2	83	7	19	0	5	2	1	1	1	75	1	2	2	1	2	2	1	2	2	2	2	2	ras	1	6	1	2	2			1	azithromycine	1	33	80	2	94	155	56	81	2	15	17260	400	350	10	392000	215	0.2
1	65	9	22	0	11	2	1	1	1	75	1	2	1	2	2	2	2	2	2	2	2	2	ras	0	10	1	5	1	moxifloxacine	5	1	azithromycine+plaquenil	5	35	75	1	101	140	60	75	2	15	3980	850	390	0	173000	88
1	70	9	22	0	10	2	1	1	1	75	5	2	1	1	1	2	1	2	2	2	1	2	tumeur du larynx opéré	3	7	2		2			2			40	70	1	80	170	80	80	2	15	6500	680	460	10	193000	139
1	70	7	18	0	5	2	1	1	1	50	2	2	2	1	2	2	2	2	2	2	2	2	ras	0	10	2		2			2			32	80	2	70	150	70	80	2	15	13680	890	80	0	193000	125	0.7
1	61	7	20	0	14	2	1	1	1	65	1	2	2	2	1	2	2	2	2	2	2	2	opéré pour tumeur vésicale	1	20	2		2			2		7	40	70	1	95	120	60	70	2	15	18810	640	500	80	302000	153
2	64	8	19	0	13	2	1	1	1	75	2	2	2	2	2	2	2	2	2	1	2	2	ras	0	7	1	4	2			1	azithromycine+plaquenil	4	36	81	2	97	150	60	83	2	15	12630	890	540	10	256000	102	0.5
1	65	7	15	0	10	1	1	1	1	75	2	2	2	2	1	2	2	2	2	2	2	2	ras	1	7	1	5	1	ceftriaxone	5	1	azithromycine	5	30	75	2	75	130	65	70	2	15	13970	1220	540	0	108000	206
2	67	9	19	0	16	2	1	1	1	60	1	2	1	1	2	2	2	2	2	2	2	2	ras	1	4	2		2			2			40	80	2	180	180	80	94	2	15	14500	650	750	10	440000	116	0.5
1	82	9	19	0	10	2	1	1	1	60	2	2	2	1	1	2	2	2	2	2	2	2	ras	1	10	1	10	2			1	azithromycine+plaquenil	1	32	82	2	90	150	60	83	2	15	4950	70	120	0	394000	324
1	69	9	18	0	14	2	1	1	1	80	1	2	2	2	2	2	2	2	2	1	2	2	ras	0	6	2		2			2			37	70	1	90	130	70	74	2	15	9500	860	350	50	190000	186	3.1
1	68	8	20	0	3	2	1	1	1	75	1	2	1	2	2	2	2	2	2	2	2	2	ras	1	10	1	1	1	amoxicilline acide clavulanique	1	1	azithromycine+plaquenil	1	35	80	2	75	120	60	70	2	15	17220	490	680	0	126000	328
1	70	7	15	1	2	1	7	1	1	20	1	2	2	2	2	2	2	2	2	2	2	2	ras	0	8	2		2			2			22	92	2	70	120	60	65	2	15	4640	1570	290	2	181000	6
2	79	7	19	0	3	2	1	1	1	75	2	2	1	1	2	2	2	2	2	2	2	2	thyroidectomie	1	4	2		2			2			37	70	2	120	180	11	95	2	15	14600	600	750	0	439000	116	0.5
1	61	7	15	0	4	1	1	1	1	75	2	2	2	2	2	2	2	2	2	2	2	2	ras	0	10	1	1	1	ceftriaxone	1	1	azithromycine	1	33	80	2	70	120	60	65	2	15	21870	2240	1100	35	345000	125	0
2	59	9	22	0	9	2	1	1	1	75	3	1	2	1	2	2	2	2	2	1	2	2	ras	0	7	1	4	1	ceftriaxone	4	1	azithromycine	4	42	76	1	88	160	80	91	2	15	11620	710	330	40	168000	358
1	63	7	15	0	11	1	1	1	1	75	2	2	2	2	2	2	2	2	2	1	2	2	ras	0	15	2		2			1	azithromycine 250mg/24	7	32	82	2	90	120	70	70	2	15	13150	1250	580	10	152000	287	0.2
1	66	7	15	0	4	1	1	1	1	50	2	2	1	1	2	2	2	2	2	2	2	2	ras	1	12	1	2	1	amoxicilline acide clavulanique	2	1	azithromycine	2	28	85	2	65	160	80	83	2	15	5700	1200	430	10	160000	45
1	64	7	16	0	8	1	1	1	1	75	2	2	2	2	1	2	2	2	2	1	2	2	ras	1	15	1	1	1	amoxicilline acide clavulanique	1	1	azithromycine	1	32	80	1	70	100	60	59	2	15	16900	600	810	0	375000	182	0.1
1	68	9	19	0	9	2	1	1	1	75	2	2	2	2	2	2	2	1	2	2	2	2	polyarthrite rhumatoide	0	7	2		2			2			32	85	2	80	120	70	70	2	15	15890	830	1080	0	160000	283	0.3
2	86	7	18	0	6	1	1	1	1	75	1	2	1	2	2	2	2	2	2	1	2	2	ras	1	7	2		2			2			26	89	2	80	130	70	70	2	15	62300	580	440	0	216000	31	0.2
1	68	9	22	0	15	2	1	1	1	75	1	2	2	1	1	2	2	2	2	2	2	2	ras	1	7	1	5	1	ceftriaxone	3	1	azithromycine	5	30	70	2	92	120	70	70	2	15	13970	1220	540	0	108000	206
1	77	9	19	1	3	2	5	1	1	50	1	2	2	2	1	2	2	1	1	2	2	2	ras	3	4	2		2			2			25	60	1	130	60	30	45	1	9	12300	450	210	0	142000	258
1	82	8	19	0	20	2	1	1	1	75	2	2	2	1	1	2	2	2	2	2	2	2	ras	1	7	1	3	1	ceftriaxone	3	1	azithromycine+plaquenil	3	37	81	2	120	140	70	74	2	15	1130	320	280	0	183000	147
1	64	8	19	0	15	2	1	1	1	75	1	2	1	2	2	2	2	1	2	2	2	2	ras	1	16	1	10	1	ceftriaxone	10	1	aithromycine+plaquenil	7	35	60	1	90	140	60	70	2	15	12690	920	930	0	310000	76
2	64	8	19	1	2	2	1	1	1	75	2	2	1	2	2	2	1	2	2	1	2	2	ras	2	10	2		2			2			45	55	1	120	80	40	57	1	10	1250	480	230	50	159000	57	0
1	62	7	15	0	7	1	1	1	1	50	2	2	2	2	1	2	2	2	2	2	2	2	ras	1	9	1	4	1	ceftriaxone	4	1	azithromycine	4	35	85	2	92	120	60	65	2	15	8560	1003	580	10	160000	45
1	58	9	22	0	9	2	1	1	1	50	2	2	1	2	2	2	2	2	2	2	2		ras	1	7	2		2			1	azithromycine	7	38	80	2	70	110	60	72	2		15480	1200	460	10	326000	267	0.5
1	56	7	15	0	20	1	1	1	1	90	1	2	2	2	2	2	2	2	2	1	2	2	ras	0	7	2		2			2			50	60	1	110	100	50	60	1	9	8430	810	440	0	239	55
1	65	9	22	0	14	2	1	1	1	75	3	1	1	2	2	2	2	2	2	2	2	2	ras	1	10	2		2			2			30	80	2	80	110	60	65	2	15	10560	1100	970	60	157000	181
1	68	8	19	0	4	2	1	1	1	75	1	2	1	2	1	2	1	2	2	2	2	2	ras	3	7	1	2	1	ceftriaxone	2	1	azithromycine	2	39	81	1	87	120	62	71	2	15	16080	420	365	10	180000	44
1	68	9	18	0	4	2	1	1	1	75	2	2	1	2	2	2	2	1	2	2	2	2	ras	1	10	1	1	1	amoxicilline acide clavulanique	1	1	azithromycine+plaquenil	1	40	75	1	100	120	60	70	2	15	17220	490	680	20	126000	330
1	70	7	17	0	5	1	1	1	1	65	2	2	2	1	1	2	1	2	2	2	2	2	ras	2	7	2		2			2			32	75	2	72	160	70	80	2	15	4520	870	240	20	175000	28
1	68	7	19	0	11	1	1	1	1	75	3	1	1	1	2	2	2	1	2	1	2	2	ras	2	12	2		2			2			40	80	2	120	180	60	85	2	15	29840	1450	343	0	207000	320	1.9
1	70	7	16	0	9	1	1	1	1	50	1	2	1	2	2	2	2	2	2	2	2	2	ras	1	10	1	3	1	ceftriaxone	3	1	azithromycine+plaquenil	3	27	85	2	60	130	60	71	2	15	11780	1310	300	50	170000	112
1	60	9	19	0	11	2	1	1	1	75	2	2	2	1	1	2	2	1	2	2	2	2	ras	1	3	1	7	1	ceftriaxone	7	1	azthromycine	7	35	80	2	84	150	80	72	2	15	24490	2170	1670	0	400000	215	0.2
1	74	8	19	0	3	2	1	1	1	50	5	2	1	2	1	2	1	1	2	1	2	2	ras	3	10	2		2			2			36	89	2	84	120	60	70	2	15	8020	1260	250	10	111000	175
1	66	9	22	0	8	2	1	1	1	75	4	2	2	2	2	2	2	1	2	1	2	2	ras	0	4	2		2			2			40	70	1	120	120	80	75	2	15	19000	1080	370	20	225000	91	0.4
1	73	9	19	0	15	2	1	1	1	50	1	2	1	2	2	2	2	2	2	2	2	2	ras	1	10	1	1	1	ceftriaxone	1	1	azithromycine	1	30	80	2	70	120	60	68	2	15	19070	990	750	0	997000	239	0.7
1	73	7	15	0	13	1	1	1	1	25	2	2	2	2	2	2	1	2	2	2	2	1	ras	2	7	2		2			2			35	87	2	95	120	70	75	2	15	12950	640	600	10	229000	154	0.6
1	88	7	15	0	8	2	1	1	1	60	3	1	1	1	2	2	2	1	2	2	2	2	ras	1	15	1	6	1	amoxicilline acide clavulanique	6	1	azithromycine+plaquenil	6	37	70	1	85	160	70	89	2	15	10840	540	880	0	404000	90
1	76	8	19	1	6	2	3	1	1	60	3	1	2	2	2	2	2	1	2	2	2	2	ras	0	10	1	3	2			1	azithromycine+plaquenil	3	28	90	2	65	120	70	72	2	15	40810	1370	440	0	245000	51
1	77	8	18	1	3	2	5	1	1	75	3	1	1	2	1	2	1	2	2	2	2	2	ras	3	7	1	2	2			1	azithromycine+plaquenil	2	40	80	1	120	120	60	70	2	15	6460	970	510	0	180000	352
1	70	7	15	1	8	1	4	1	1	50	3	1	2	2	2	2	2	2	2	1	2	2	traumatisme cervical	0	3	2		2			2			20	93	2	80	110	70	65	1	10	31300	600	990	10	207000	135
1	65	9	19	1	9	1	3	1	1	50	3	1	1	1	1	2	2	2	2	2	2	2	ras	2	7	1	1	2			1	azithromycine 250mg/24+ plaquenil	1	25	92	2	90	70	40	50	1	14	14420	1000	870	0	149000	167	0.1
1	64	9	17	0	3	2	1	1	1	50	1	2	1	2	2	2	2	1	2	2	2	2	ras	1	10	1	6	1	ceftriaxone	6	1	azithromycine	6	40	75	2	103	120	60	70	2	15	13580	1020	265	50	345000	198
1	56	7	18	0	8	1	1	1	1	50	1	2	1	2	2	2	2	2	2	2	2	2	ras	1	10	1	10	1	moxifloxacine+ceftriaxone	5	1	azithromycine +plaquenil	5	30	90	2	70	130	60	68	2	15	11750	1220	710	20	327	118
1	67	9	18	0	6	2	1	1	1	75	2	2	2	1	2	2	2	2	2	1	2	2	goutte	0	4	1	4	1	ceftriaxone	4	1	azithromycine+plaquenil	4	30	85	2	70	150	90	80	2	15	13940	650	660	20	463000	62	0.4
1	70	9	20	0	8	2	1	1	1	75	3	1	2	2	1	2	2	1	2	2	2	2	ras	1	14	1	7	1	levofloxacine	7	1	azithromycine	7	30	80	2	84	120	70	71	2	15	24640	1000	1240	0	494000	275	0.2
1	68	6	14	0	7	1	1	1	1	60	3	1	1	2	2	2	2	1	2	2	2	2	ras	1	15	1	7	2			1	azithromycine+plaquenil	7	33	88	2	85	120	55	62	2	15	9820	1200	320	40	150000	81	0.1
1	76	9	18	0	10	2	1	1	1	75	3	1	2	2	2	2	2	2	2	2	2	2	hypertrophie de la prostate	1	7	1	3	1	ceftriaxone	3	1	azithromycine+plaquenil	3	32	76	2	70	120	60	72	2	15	8780	2790	320	10	281000	236	0.1
1	60	9	18	0	10	2	1	1	1	75	3	1	2	2	2	2	2	1	2	1	2	2	ras	0	7	2		2			2			36	80	2	100	120	60	68	2	15	6570	440	13	0	183000	107
1	61	9	20	0	7	2	1	1	1	75	2	2	1	1	2	2	2	2	2	2	2	2	ras	1	7	2		2			2			40	80	1	70	110	60	75	2	15	7230	420	440	30	223000	404	8.6
1	74	9	19	0	5	2	1	1	1	75	2	2	2	2	2	2	1	2	2	2	2	2	ras	1	4	2		2			2			35	78	1	110	140	66	87	2	15	1003	2531	250	50	174000	219	0.3
1	68	7	14	0	34	1	1	1	1	75	3	1	2	2	2	2	1	2	2	2	2	2	ras	1	5	1	6	1	céftriaxone	6	1	azithromycine	6	37	87	2	95	110	60	65	2	15	12200	720	640	10	224000	178
1	68	9	18	0	8	2	1	1	1	75	1	2	2	2	2	2	1	2	2	2	2	2	ras	1	3	2		2			2			35	85	2	70	130	70	76	2	15	1002	520	250	0	174000	219	0.3
1	64	7	16	0	8	2	1	1	1	75	1	2	2	2	2	2	2	2	2	1	2	2	ras	0	10	1	1	1	ceftriaxone	1	1	azithromycine	1	35	80	2	70	110	70	69	2	15	7930	1740	800	0	299000	264
1	46	7	17	0	6	1	1	1	1	50	3	1	1	2	2	2	2	2	2	1	2	2	RAS	1	7	1	1	1	céftriaxone 2g/24h	1	1	azithromycine 250mg/24	1	30	85	2	85	120	70	75	2	15	12350	1020	710	0	345000	137
2	59	6	15	0	6	1	1	1	1	60	1	2	1	2	2	2	2	2	2	2	2	2	ras	1	12	2		2			2			30	85	2	68	120	60	65	2	15	8540	1050	360	30	154000	56	0
1	65	9	22	0	24	2	1	1	1	75	2	2	2	2	2	2	2	2	2	2	2		perforation tympanique	0	6	1	4	1	ceftriaxone	4	1	azithromycine+plaquenil	4	33	85	2	87	160	70	71	2	15	11040	430	240	0	333000	342
1	76	9	22	0	10	2	1	1	1	50	1	2	2	1	1	2	1	1	1	1	2	2	ras	4	4	2		2			2			25	88	2	80	140	70	82	2	15	5840	1000	580	0	102000	95
1	60	7	15	0	4	1	1	1	1	75	1	2	2	2	2	2	2	2	2	1	2	2	ras	0	6	1	2	1	amoxicilline acide clavulanique	2	1	azithromycine +plaquenil	2	35	80	2	90	120	60	70	2	15	6900	430	640	10	136000	136
1	62	7	15	0	5	1	1	1	1	50	1	2	2	2	2	2	2	2	2	2	2	2	ras	0	10	1	1	1	ceftriaxone	1	1	azithromycine+plaquenil	1	35	87	2	85	130	70	72	2	15	19350	940	10	720	305000	418
1	70	9	19	0	10	2	1	1	1	75	1	2	2	2	1	2	1	2	2	2	2	2	ras	2	4	1	6	1	ceftriaxone	6	1	azithromycine +plaquenil	6	35	75	2	86	110	50	65	2	15	12150	1590	690	0	151000	52
1	61	6	15	0	7	1	1	1	1	80	3	1	2	2	2	2	2	2	1	1	2	2	ras	2	15	1	2	1	levofloxacine	2	1	azithromycine	2	36	88	2	90	110	60	65	2	15	9820	710	510	9	282000	299
1	70	9	21	0	11	1	1	1	1	65	1	2	2	1	2	2	1	2	2	2	2	2	ras	0	10	1	2	1	ceftriaxone+lévofloxacine	2	1	azithromycine	2	35	80	2	70	150	80	80	2	15	15200	760	710	0	288000	157
1	71	9	17	0	10	2	1	1	1	75	2	2	2	2	2	2	2	1	2	2	2	2	ras	0	10	2		2			1	azithromycine	3	36	70	1	80	110	60	65	2	15	14950	690	990	0	174000	209	0.1
1	64	7	17	0	5	2	1	1	1	75	2	2	2	1	2	2	2	1	1	2	2	2	ras	2	8	2		2			2			26	90	2	70	150	80	86	2	15	8210	1760	1390	10	407000	212
1	74	8	22	0	5	2	1	1	1	75	1	2	1	1	2	2	1	2	2	2	2	2				2		2			2			40	60	1	100	160	10	95	2	15	6630	680	140	40	130000	204	0
1	68	7	16	0	28	1	1	1	1	50	1	2	2	2	2	2	2	2	2	2	2	2				1	2	1			2			35	85	2	92	120	60	70	2	15	10750	1420	280	0	220000	195	1.5
1	67	7	16	0	29	2	1	1	1	50	1	2	2	1	2	2	2	2	2	1	2	2								3	1	azithromycine	3	35	88	2	89	120	70	75	2	15	12500	1090	610	0	172000	246
2	83	8	19	0	8	2	1	1	1	75	1	2	2	1	2	2	2	2	2	1	2	2									2			37	80	2	90	110	70	81	2	15	13290	540	1000	10	304000	683
1	68	7	15	1	2	2	1	1	1	75	1	2	1	2	2	2	1	2	2	1	2	2	ras	1	10	1	7	1	ceftriaxone	3	1	azithromycine	3	30	79	1	88	160	75	91	2	15	12970	1220	550	10	124000	90
1	70	9	22	0	22	2	1	1	1	75	1	2	2	2	1	2	2	2	2	2	2	2	ras	1	10	2		2			2			30	90	2	85	180	90	95	1	11	10630	640	440	0	260000	80	0.2
1	73	9	22	0	10	1	1	1	1	75	1	2	2	1	2	2	1	2	2	2	2	2	ras	0	6	2		2			2			45	70	1	120	160	80	82	2	15	26650	2930	1450	10	315000	13	0.1
1	73	9	19	0	11	1	3	1	1	75	1	2	1	2	2	2	2	2	2	2	2	2	ras	1	10	1	3	1	ceftriaxone		2			38	70	1	100	110	50	63	1	13	1860	470	350	100	150000	210
2	52	9	20	0	10	1	1	1	1	75	5	2	1	1	1	2	1	2	2	2	2	2	goutte	0	10	2		2			2			40	70	1	80	150	80	80	2	15	5700	700	420	0	353000	358	6
1	65	8	19	0	9	2	1	1	1	50	2	2	2	1	2	2	2	2	2	2	2	2	ras	0	8	1	5	1	ceftriaxone	4	1	azithromycine +plaquenil	4	45	75	1	70	120	72	81	2	15	7760	1490	580	30	214000	242	1.1
1	59	7	15	1	2	2	1	1	1	65	1	2	2	2	1	2	2	2	2	2	2	2	ras	0	2	2		2		5	1	azithromycine+plaquenil	5	28	89	2	80	120	70	72	2	15	8210	470	920	3	45000	350
1	76	7	15	0	5	2	1	1	1	75	2	2	2	2	2	2	2	2	2	2	2	2	ras	1	7	2		2			2			45	70	1	85	120	80	81	2	15	11190	850	660	10	158000	83
1	61	7	16	0	18	2	1	1	1	75	2	2	2	2	1	2	2	2	2	1	2	2	ras	0	6	2		2		1	1	azithromycine	1	40	72	1	80	120	70	73	2	15	14180	690	600	20	223000	209
1	74	9	23	1	1	2	1	1	1	60	1	2	1	1	2	2	2	2	1	2	2	1	ras	3	5	2		2		10	1	azithromycine+plaquenil	7	36	85	2	98	120	55	69	2	15	23480	1010	940	0	470000	44	0.2
1	74	9	19	1	1	2	1	1	1	60	2	2	2	1	1	2	2	2	2	2	2	2	ras	0	10	1	4	1	amoxicilline acide clavulanique		2			45	60	1	120	80	40	50	1	9	26000	10000	6000	0	165000	358
1	87	10	22	1	3	2	1	1	1	80	1	2	2	2	2	2	2	2	2	2	2	2	ras	0	7	1	5	1	ceftriaxone+ciprofloxacine		2			35	80	2	85	130	70	81	2	15	12058	890	580	10	116000	229
2	79	9	19	1	2	2	1	1	1	75	1	2	1	2	2	2	2	2	2	2	2	2	appendicectomie	0	5	2		2			2			30	85	2	80	110	60	70	2	15	8000	147	490	0	494000	126
1	73	8	16	1		2		1	1	20	1	2	2	2	2	2	2	2	2	1	2	2	ras	0	10	1	1	1	cirofloxacine	2	1	azithromycine	2	39	80	1	108	90	50	60	2	15	17080	440	370	10	191000	234	1
1	82	7	15	1	2	2		1	1	75	1	2	1	1	2	2	1	2	2	2	2	2	ras	0	18	1	10	1	ceftriaxone		2			40	70	1	85	120	70	83	2	15	11620	710	330	40	227000	88
1	63	8	19	0	33	2	1	1	1	50	1	2	2	2	2	2	2	2	2	2	2	2	ras	0	7	2		2			2			40	82	1	116	150	80	80	2	15	6450	850	170	10	447000	62
1	93	9	20	0	7	2	1	1	1	50	1	2	2	1	2	2	2	2	2	1	2	2	ras	0	8	2		2			2			35	80	2	90	120	70	75	2	15	9980	710	390	0	415000	601
1	68	9	22	0	24	2	1	1	1	75	1	2	2	1	2	2	2	2	2	2	2	2	ras	0	8	2		2		4	1	azithromycine	4	32	82	1	80	150	80	80	2	15	10240	680	390	0	392000	215	0.2
1		7	18	0	61	1	1	1	1	75	1	2	1	2	2	2	1	2	2	2	1	2	aplasie medullaire	2	7	1	2	1	ceftriaxone		1	azithromycine	4	44	75	2	90	140	70	83	2	15	9350	1190	660	10	173000	88
1	46	9	19	0	11	1	1	1	1	75	1	2	2	2	1	2	2	2	2	2	2	2	ras	1	7	2		2		2	1	azithromycine	2	35	80	1	90	130	80	70	2	15	16870	890	890	0	193000	139
2	69	9	20	0	9	2	1	1	1	75	1	2	2	1	2	2	1	2	2	2	2	2	ras	2	5	2		2		5	1	azithromycine	5	40	70	1	98	120	72	83	2	15	17000	370	440	30	193000	125	0.7
1	48	7	15	0	9	1	1	1	1	75	1	2	1	2	2	2	2	2	2	1	2	2	suivie pour psychose	0	15	2		2			1	azithromycine	1	33	80	2	94	155	56	81	2	15	17260	400	350	10	302000	153
1	64	9	20	0	17	2	1	1	1	75	5	2	1	1	1	2	1	2	2	2	2	2	ras	0	10	1	7	1	ceftriaxone	5	1	azithromycine+plaquenil	5	35	75	1	101	140	60	75	2	15	3980	850	390	0	256000	102	0.5
1	60	7	19	0	4	1	1	1	1	50	2	2	2	1	2	2	2	2	2	1	2	2	sarcoidose	0	10	2		2			2			40	70	1	80	170	80	80	2	15	6500	680	460	10	108000	206
1	60	9	22	1	3	1	1	1	1	65	1	2	2	2	1	2	2	2	2	2	2	2	ras	1	7	1	2				2			32	80	2	70	150	70	80	2	15	13680	890	80	0	440000	116	0.5
1	64	9	22	0	13	1	1	1	1	75	2	2	2	2	2	2	2	2	2	1	2	2	ras	1	7	1	5	1	ceftriaxone		2		7	40	70	1	95	120	60	70	2	15	18810	640	500	80	394000	324
1	68	7	18	1	3	1	1	1	1	75	2	2	2	2	1	2	2	2	2	2	2	2	ras	1	6	1	2	2			1	azithromycine+plaquenil	4	36	81	2	97	150	60	83	2	15	12630	890	540	10	190000	186	3.1
1	70	7	20	0	10	2	1	1	1	60	1	2	1	1	2	2	2	2	2	2	2	2	ras	0	10	1	5	1	moxifloxacine	5	1	azithromycine	5	30	75	2	75	130	65	70	2	15	13970	1220	540	0	126000	328
1	83	8	19	0	5	2	1	1	1	60	2	2	2	1	1	2	2	2	2	2	1	2	tumeur du larynx opéré	3	7	2		2			2			40	80	2	180	180	80	94	2	15	14500	650	750	10	181000	6
1	56	7	15	0	21	2	1	1	1	80	1	2	2	2	2	2	2	2	2	2	2	2	ras	0	10	2		2			1	azithromycine+plaquenil	1	32	82	2	90	150	60	83	2	15	4950	70	120	0	439000	116	0.5
1	48	9	19	0	12	1	1	1	1	75	1	2	1	2	2	2	2	2	2	2	2	2	opéré pour tumeur vésicale	1	20	2		2			2			37	70	1	90	130	70	74	2	15	9500	860	350	50	345000	125	0
1	70	9	19	0	6	1	1	1	1	20	1	2	2	2	2	2	2	2	2	1	2	2	ras	0	7	1	4	2		1	1	azithromycine+plaquenil	1	35	80	2	75	120	60	70	2	15	17220	490	680	0	168000	358
1	72	9	18	0	7	1	1	1	1	75	2	2	1	1	2	2	2	2	2	2	2	2	ras	1	7	1	5	1	ceftriaxone		2			22	92	2	70	120	60	65	2	15	4640	1570	290	2	152000	287	0.2
1	61	8	20	0	16	2	1	1	1	75	2	2	2	2	2	2	2	2	2	2	2	2	ras	1	4	2		2			2			37	70	2	120	180	11	95	2	15	14600	600	750	0	160000	45
1	84	7	15	0	10	2	1	1	1	75	3	1	2	1	2	2	2	2	2	2	2	2	ras	1	10	1	10	2		1	1	azithromycine	1	33	80	2	70	120	60	65	2	15	21870	2240	1100	35	375000	182	0.1
1	64	7	19	0	10	2	1	1	1	75	2	2	2	2	2	2	2	2	2	1	2	2	ras	0	6	2		2		4	1	azithromycine	4	42	76	1	88	160	80	91	2	15	11620	710	330	40	160000	283	0.3
1	67	7	15	0	14	2	1	1	1	50	2	2	1	1	2	2	2	2	2	2	2	2	ras	1	10	1	1	1	amoxicilline acide clavulanique		1	azithromycine 250mg/24	7	32	82	2	90	120	70	70	2	15	13150	1250	580	10	216000	31	0.2
1	59	9	22	0	35	1	1	1	1	75	2	2	2	2	1	2	2	2	2	2	2	2	ras	0	8	2		2		2	1	azithromycine	2	28	85	2	65	160	80	83	2	15	5700	1200	430	10	108000	206
1	24	7	15	0	1	1	5	1	1	75	2	2	2	2	2	2	2	1	2	2	2	2	thyroidectomie	1	4	2		2		1	1	azithromycine	1	32	80	1	70	100	60	59	2	15	16900	600	810	0	142000	258
1	55	7	15	0	7	1	1	1	1	75	1	2	1	2	2	2	2	2	2	2	2	2	ras	0	10	1	1	1	ceftriaxone		2			32	85	2	80	120	70	70	2	15	15890	830	1080	0	183000	147
1	86	7	16	1	2	2	1	1	1	75	1	2	2	1	1	2	2	2	2	1	2	2	ras	0	7	1	4	1	ceftriaxone		2			26	89	2	80	130	70	70	2	15	62300	580	440	0	310000	76
2	93	9	19	1	1	2	1	1	1	50	1	2	2	2	1	2	2	1	2	1	2	2	ras	0	15	2		2		3	1	azithromycine	5	30	70	2	92	120	70	70	2	15	13970	1220	540	0	159000	57	0
1	68	7	18	1	1	2	1	1	1	75	2	2	2	1	1	2	2	2	2	2	2	2	ras	1	12	1	2	1	amoxicilline acide clavulanique		2			25	60	1	130	60	30	45	1	9	12300	450	210	0	160000	45
1	64	9	22	1	2	1	7	1	1	75	1	2	1	2	2	2	2	1	2	1	2	2	ras	1	15	1	1	1	amoxicilline acide clavulanique	3	1	azithromycine+plaquenil	3	37	81	2	120	140	70	74	2	15	1130	320	280	0	326000	267	0.5
1	65	9	19	0	10	1	1	1	1	75	2	2	1	2	2	2	1	2	2	2	2	2	polyarthrite rhumatoide	0	7	2		2		10	1	aithromycine+plaquenil	7	35	60	1	90	140	60	70	2	15	12690	920	930	0	239	55
2	79	8	19	0	4	2	1	1	1	50	2	2	2	2	1	2	2	2	2	1	2	2	ras	1	7	2		2			2			45	55	1	120	80	40	57	1	10	1250	480	230	50	157000	181
2	54	8	19	0	24	2		1	1	50	2	2	1	2	2	2	2	2	2	2	2	2	ras	1	7	1	5	1	ceftriaxone	4	1	azithromycine	4	35	85	2	92	120	60	65	2	15	8560	1003	580	10	180000	44
1	68	8	19	0	11	2		1	1	90	1	2	2	2	2	2	2	2	1	2	2	2	ras	3	4	2		2			1	azithromycine	7	38	80	2	70	110	60	72	2		15480	1200	460	10	126000	330
1	60	7	15	0	6	2	1	1	1	75	3	1	1	2	2	2	2	2	2	2	2	2	ras	1	7	1	3	1	ceftriaxone		2			50	60	1	110	100	50	60	1	9	8430	810	440	0	175000	28
1	82	9	22	0	7	1	1	1	1	75	1	2	1	2	1	2	1	2	2	2	2	2	ras	1	16	1	10	1	ceftriaxone		2			30	80	2	80	110	60	65	2	15	10560	1100	970	60	207000	320	1.9
1	64	7	15	0	7	2	1	1	1	75	2	2	1	2	2	2	2	1	2	1	2	2	ras	2	10	2		2		2	1	azithromycine	2	39	81	1	87	120	62	71	2	15	16080	420	365	10	170000	112
1	80	9	22	0	5	2	1	1	1	65	2	2	2	1	1	2	1	2	2	2	2	2	ras	1	9	1	4	1	ceftriaxone	1	1	azithromycine+plaquenil	1	40	75	1	100	120	60	70	2	15	17220	490	680	20	400000	215	0.2
1	64	8	19	0	7	2	7	1	1	75	3	1	1	1	2	2	2	1	2	2	2		ras	1	7	2		2			2			32	75	2	72	160	70	80	2	15	4520	870	240	20	111000	175
1	64	9	18	0	5	1	1	1	1	50	1	2	1	2	2	2	2	2	2	1	2	2	ras	0	7	2		2			2			40	80	2	120	180	60	85	2	15	29840	1450	343	0	225000	91	0.4
2	77	7	17	0	4	2	1	1	1	75	2	2	2	1	1	2	2	1	2	2	2	2	ras	1	10	2		2		3	1	azithromycine+plaquenil	3	27	85	2	60	130	60	71	2	15	11780	1310	300	50	997000	239	0.7
1	74	7	19	0	10	2	5	1	1	50	5	2	1	2	1	2	1	1	2	2	2	2	ras	3	7	1	2	1	ceftriaxone	7	1	azthromycine	7	35	80	2	84	150	80	72	2	15	24490	2170	1670	0	229000	154	0.6
2	56	7	16	0	11	2	1	1	1	75	4	2	2	2	2	2	2	1	2	2	2	2	ras	1	10	1	1	1	amoxicilline acide clavulanique		2			36	89	2	84	120	60	70	2	15	8020	1260	250	10	404000	90
1	84	9	19	1	2	1	4	1	1	50	1	2	1	2	2	2	2	2	2	2	2	2	ras	2	7	2		2			2			40	70	1	120	120	80	75	2	15	19000	1080	370	20	245000	51
1	56	8	19	1	3	1	1	1	1	25	2	2	2	2	2	2	1	2	2	1	2	2	ras	2	12	2		2		1	1	azithromycine	1	30	80	2	70	120	60	68	2	15	19070	990	750	0	180000	352
1	73	9	22	0	6	2	1	1	1	60	3	1	1	1	2	2	2	1	2	2	2	2	ras	1	10	1	3	1	ceftriaxone		2			35	87	2	95	120	70	75	2	15	12950	640	600	10	207000	135
1	83	9	19	0	7	2	1	1	1	60	3	1	2	2	2	2	2	1	2	2	2	2	ras	1	3	1	7	1	ceftriaxone	6	1	azithromycine+plaquenil	6	37	70	1	85	160	70	89	2	15	10840	540	880	0	149000	167	0.1
1	74	10	22	0	13	2	1	1	1	75	3	1	1	2	1	2	1	2	2	1	2	2	ras	3	10	2		2			1	azithromycine+plaquenil	3	28	90	2	65	120	70	72	2	15	40810	1370	440	0	345000	198
2	81	9	19	0	15	2	1	1	1	50	3	1	2	2	2	2	2	2	2	1	2	2	ras	0	4	2		2			1	azithromycine+plaquenil	2	40	80	1	120	120	60	70	2	15	6460	970	510	0	327	118
1	71	8	16	1	2	2	1	1	1	50	3	1	1	1	1	2	2	2	2	2	2	2	ras	1	10	1	1	1	ceftriaxone		2			20	93	2	80	110	70	65	1	10	31300	600	990	10	463000	62	0.4
1	72	7	15	0	11	2	2	1	1	50	1	2	1	2	2	2	2	1	2	2	2	1	ras	2	7	2		2			1	azithromycine 250mg/24+ plaquenil	1	25	92	2	90	70	40	50	1	14	14420	1000	870	0	494000	275	0.2
1	68	8	19	0	5	1	1	1	1	50	1	2	1	2	2	2	2	2	2	2	2	2	ras	1	15	1	6	1	amoxicilline acide clavulanique	6	1	azithromycine	6	40	75	2	103	120	60	70	2	15	13580	1020	265	50	150000	81	0.1
1	49	9	20	1	1	2	1	1	1	75	2	2	2	1	2	2	2	2	2	2	2	2	ras	0	10	1	3	2		5	1	azithromycine +plaquenil	5	30	90	2	70	130	60	68	2	15	11750	1220	710	20	281000	236	0.1
1	73	9	22	0	10	2	1	1	1	75	3	1	2	2	1	2	2	1	2	2	2	2	ras	3	7	1	2	2		4	1	azithromycine+plaquenil	4	30	85	2	70	150	90	80	2	15	13940	650	660	20	183000	107
1	76	7	18	0	15	2	1	1	1	60	3	1	1	2	2	2	2	1	2	1	2	2	traumatisme cervical	0	3	2		2		7	1	azithromycine	7	30	80	2	84	120	70	71	2	15	24640	1000	1240	0	223000	404	8.6
1	72	9	19	1	1	2	1	1	1	75	3	1	2	2	2	2	2	2	2	2	2	2	ras	2	7	1	1	2			1	azithromycine+plaquenil	7	33	88	2	85	120	55	62	2	15	9820	1200	320	40	174000	219	0.3
2	66	9	20	1	1	2	1	1	1	75	3	1	2	2	2	2	2	1	2	2	2	2	ras	1	10	1	6	1	ceftriaxone	3	1	azithromycine+plaquenil	3	32	76	2	70	120	60	72	2	15	8780	2790	320	10	224000	178
1	89	7	15	0	5	2	1	1	1	75	2	2	1	1	2	2	2	2	2	2	2	2	ras	1	10	1	10	1	moxifloxacine+ceftriaxone		2			36	80	2	100	120	60	68	2	15	6570	440	13	0	174000	219	0.3
1	60	9	20	0	7	2	1	1	1	75	2	2	2	2	2	2	1	2	2	1	2	2	goutte	0	4	1	4	1	ceftriaxone		2			40	80	1	70	110	60	75	2	15	7230	420	440	30	299000	264
2	49	7	19	1	1	2	1	1	1	75	3	1	2	2	2	2	1	2	2	2	2	2	ras	1	14	1	7	1	levofloxacine		2			35	78	1	110	140	66	87	2	15	1003	2531	250	50	345000	137
1	84	9	22	0	5	2	1	1	1	75	1	2	2	2	2	2	1	2	2	2	2	2	ras	1	15	1	7	2		6	1	azithromycine	6	37	87	2	95	110	60	65	2	15	12200	720	640	10	154000	56	0
1	53	9	22	0	9	1	1	1	1	75	1	2	2	2	2	2	2	2	2	2	2	2	hypertrophie de la prostate	1	7	1	3	1	ceftriaxone		2			35	85	2	70	130	70	76	2	15	1002	520	250	0	463000	62	0.4
1	55	7	18	0	8	2	1	1	1	50	3	1	1	2	2	2	2	2	2	1	2	2	ras	0	7	2		2		1	1	azithromycine	1	35	80	2	70	110	70	69	2	15	7930	1740	800	0	494000	275	0.2
1	68	7	20	0	7	2	1	1	1	60	1	2	1	2	2	2	2	2	2	2	2	2	ras	1	7	2		2		1	1	azithromycine 250mg/24	1	30	85	2	85	120	70	75	2	15	12350	1020	710	0	150000	81	0.1
1	60	8	19	0	26	1	1	1	1	75	2	2	2	2	2	2	2	2	2	2	2	2	ras	1	4	2		2			2			30	85	2	68	120	60	65	2	15	8540	1050	360	30	281000	236	0.1
[truncated: 101 more columns]
